# Supplementary material for: Allosteric Inhibitors of Zika Virus NS2B-NS3 Protease Targeting Protease in “Super-Open” Conformation
Source: Viruses. 2023 Apr 30;15(5):1106. doi: 10.3390/v15051106 (PMC10224173; doi:10.3390/v15051106)
Supplement: Supplementary file 1 [file viruses-15-01106-s001.zip]

Archive with 1 entries (1 files):
- viruses-2266135-supplementary.pdf
